# Supplementary material for: Shared Genetic Regulatory Networks Contribute to Neuropathic and Inflammatory Pain: Multi-Omics Systems Analysis
Source: Biomolecules. 2022 Oct 11;12(10):1454. doi: 10.3390/biom12101454 (PMC9599593; doi:10.3390/biom12101454)
Supplement: Supplementary file 1 [file biomolecules-12-01454-s001.zip]

Archive with 3 entries (3 files):
- biomolecules-1926396-supplementary - Table S1-S2.XLSX
- biomolecules-1926396-supplementaryS1.PDF
- biomolecules-1926396-supplementaryS2.pdf
