# Supplementary material for: Shared Genetic Regulatory Networks Contribute to Neuropathic and Inflammatory Pain: Multi-Omics Systems Analysis
Source: Biomolecules. 2022 Oct 11;12(10):1454. doi: 10.3390/biom12101454 (PMC9599593; doi:10.3390/biom12101454)
Supplement: Supplementary file 1 [file biomolecules-12-01454-s001.zip › biomolecules-1926396-supplementary - Table S1-S2.XLSX]

## Sheet: Table S1
Table S1. GWAS studies collected in this study.
GWAS ID	Year	Trait	Consortium	Sample size	Number of SNPs	Type of Pain
ukb-b-17107	2018	Pain type(s) experienced in last month: Facial pain	MRC-IEU	461857	9851867	Neuropathic Pain
ukb-a-471	2017	Pain type(s) experienced in last month: Facial pain	Neale Lab	336650	10894596	Neuropathic Pain
ukb-b-8194	2018	Non-cancer illness code, self-reported: sciatica	MRC-IEU	462933	9851867	Neuropathic Pain
finn-a-G6_TRINEU	2020	Trigeminal neuralgia	NA	—	16152119	Neuropathic Pain
finn-a-M13_NEURALGIA	2020	Neuralgia and neuritis, unspecified	NA	—	16152119	Neuropathic Pain
ukb-b-17670	2018	Non-cancer illness code, self-reported: multiple sclerosis	MRC-IEU	462933	9851867	Neuropathic Pain
ieu-b-18	2019	Multiple sclerosis	International Multiple Sclerosis Genetics Consortium	115803	6304359	Neuropathic Pain
ukb-b-14486	2018	Non-cancer illness code, self-reported: osteoarthritis	MRC-IEU	462933	9851867	Inflammatory Pain
ebi-a-GCST007092	2019	Osteoarthritis of the hip or knee	NA	417596	30265359	Inflammatory Pain
ebi-a-GCST007090	2019	Knee osteoarthritis	NA	403124	29999696	Inflammatory Pain
ebi-a-GCST007091	2019	Osteoarthritis (hip)	NA	393873	29771219	Inflammatory Pain
ukb-a-106	2017	Non-cancer illness code self-reported: osteoarthritis	Neale Lab	337159	10894596	Inflammatory Pain
ebi-a-GCST005811	2018	Osteoarthritis (self-reported)	NA	63556	15870475	Inflammatory Pain
ebi-a-GCST005814	2018	Osteoarthritis (hospital diagnosed)	NA	50508	15845511	Inflammatory Pain
ebi-a-GCST005812	2018	Osteoarthritis of the hip or knee (hospital diagnosed)	NA	32970	15783762	Inflammatory Pain
ebi-a-GCST005813	2018	Osteoarthritis of the knee (hospital diagnosed)	NA	22347	15708690	Inflammatory Pain
ebi-a-GCST001592	2012	Osteoarthritis	NA	18419	1180489	Inflammatory Pain
ieu-a-1170	2012	Knee and hip osteoarthritis	arcOGEN	14507	1279483	Inflammatory Pain
ieu-a-1169	2012	Hip osteoarthritis	arcOGEN	14275	1279007	Inflammatory Pain
ebi-a-GCST005810	2018	Osteoarthritis of the hip (hospital diagnosed)	NA	11989	15543682	Inflammatory Pain
ieu-a-1171	2012	Knee osteoarthritis	arcOGEN	11655	1279483	Inflammatory Pain

## Sheet: Sheet2
Table S2. Biological pathways for shared modules associated with NP and OA.
Category	Tissue(s)	Ntissue	Note
respiratory_electron_transport	Brain_Anterior_Cingulate_Cortex,Brain_Cortex,brain_Hippocampus,Brain_Putamen,Brain_Substantia_Nigra,Whole_Blood	6	Pathway shared
respiratory_electron_transport_atp_synthesis_by_chemiosmotic_coupling_and_heat_production_by_uncoupling_proteins	Brain_Anterior_Cingulate_Cortex,Brain_Cortex,brain_Hippocampus,Brain_Putamen,Brain_Substantia_Nigra,Whole_Blood	6	Pathway shared
the_citric_acid_tca_cycle_and_respiratory_electron_transport	Brain_Anterior_Cingulate_Cortex,Brain_Cortex,brain_Hippocampus,Brain_Putamen,Brain_Substantia_Nigra,Whole_Blood	6	Pathway shared
oxidative_phosphorylation	Brain_Anterior_Cingulate_Cortex,Brain_Cortex,brain_Hippocampus,Brain_Substantia_Nigra,Whole_Blood	5	Pathway shared
parkinsons_disease	Brain_Anterior_Cingulate_Cortex,Brain_Cortex,brain_Hippocampus,Brain_Substantia_Nigra,Whole_Blood	5	Pathway shared
complex_i_biogenesis	Brain_Anterior_Cingulate_Cortex,Brain_Cortex,brain_Hippocampus,Brain_Substantia_Nigra,Whole_Blood	5	-
mitochondrial_translation	Brain_Anterior_Cingulate_Cortex,Brain_Cortex,Brain_Putamen,Brain_Substantia_Nigra,Whole_Blood	5	Pathway shared
alzheimers_disease	Brain_Anterior_Cingulate_Cortex,Brain_Cortex,Brain_Substantia_Nigra,Whole_Blood	4	Pathway shared
huntingtons_disease	Brain_Anterior_Cingulate_Cortex,Brain_Cortex,Brain_Substantia_Nigra,Whole_Blood	4	Pathway shared
cytokine_signaling_in_immune_system	brain_Amygdala,Brain_Anterior_Cingulate_Cortex,Brain_Caudate	3	-
interleukin_10_signaling	brain_Amygdala,Brain_Anterior_Cingulate_Cortex,Brain_Caudate	3	-
interleukin_4_and_interleukin_13_signaling	brain_Amygdala,Brain_Anterior_Cingulate_Cortex,Brain_Caudate	3	-
signaling_by_interleukins	brain_Amygdala,Brain_Anterior_Cingulate_Cortex,Brain_Caudate	3	-
translation	Brain_Putamen,Brain_Substantia_Nigra,Whole_Blood	3	Pathway shared
cytoprotection_by_hmox1	Brain_Cortex,Brain_Substantia_Nigra	2	-
interferon_alpha_beta_signaling	Brain_Anterior_Cingulate_Cortex,Brain_Nucleus_Accumbens	2	-
proteasome	Whole_Blood	1	-
ribosome	Brain_Putamen	1	-
activation_of_the_mrna_upon_binding_of_the_cap_binding_complex_and_eifs_and_subsequent_binding_to_43s	Brain_Putamen	1	-
cellular_response_to_chemical_stress	Brain_Substantia_Nigra	1	-
cellular_response_to_heat_stress	Brain_Anterior_Cingulate_Cortex	1	Pathway shared
cellular_response_to_starvation	Brain_Putamen	1	-
cellular_responses_to_stimuli	Brain_Putamen	1	Pathway shared
chromatin_modifying_enzymes	Brain_Putamen	1	-
developmental_biology	Brain_Putamen	1	-
eukaryotic_translation_elongation	Brain_Putamen	1	-
eukaryotic_translation_initiation	Brain_Putamen	1	-
folding_of_actin_by_cct_tric	Brain_Anterior_Cingulate_Cortex	1	-
hiv_infection	Whole_Blood	1	-
infectious_disease	Brain_Putamen	1	Pathway shared
influenza_infection	Brain_Putamen	1	-
innate_immune_system	Brain_Anterior_Cingulate_Cortex	1	Pathway shared
interferon_gamma_signaling	Brain_Anterior_Cingulate_Cortex	1	-
interferon_signaling	Brain_Anterior_Cingulate_Cortex	1	-
metabolism_of_amino_acids_and_derivatives	Brain_Putamen	1	-
metabolism_of_rna	Brain_Putamen	1	-
metallothioneins_bind_metals	Brain_Hypothalamus	1	-
nervous_system_development	Brain_Putamen	1	-
nonsense_mediated_decay_nmd	Brain_Putamen	1	-
regulation_of_expression_of_slits_and_robos	Brain_Putamen	1	-
response_of_eif2ak4_gcn2_to_amino_acid_deficiency	Brain_Putamen	1	-
response_to_metal_ions	Brain_Hypothalamus	1	-
rrna_processing	Brain_Putamen	1	-
selenoamino_acid_metabolism	Brain_Putamen	1	-
signaling_by_robo_receptors	Brain_Putamen	1	-
srp_dependent_cotranslational_protein_targeting_to_membrane	Brain_Putamen	1	-
uch_proteinases	Whole_Blood	1	-
